# Supplementary material for: Changes in Brain Electrical Activity after Transient Middle Cerebral Artery Occlusion in Rats
Source: Neurol Int. 2022 Jun 21;14(3):547–60. doi: 10.3390/neurolint14030044 (PMC9326608; doi:10.3390/neurolint14030044)
Supplement: Supplementary file 1 [file neurolint-14-00044-s001.zip › Supplementary Table S1.xlsx]

## Sheet: Day 3
Control, day 3							IS 30, day 3							IS 45, day 3
Mean rhythm amplitudes (Mean ± SE, μV)							Mean rhythm amplitudes (Mean ± SE, μV)							Mean rhythm amplitudes (Mean ± SE, μV)
Derivation	Delta	Theta	Alpha	Beta-LF	Beta-HF		Derivation	Delta	Theta	Alpha	Beta-LF	Beta-HF		Derivation	Delta	Theta	Alpha	Beta-LF	Beta-HF
FP1	31.7 ± 4.94	47.42 ± 4.29	28.07 ± 1.84	19.65 ± 1.52	16.37 ± 1.19		FP1	26.3 ± 4.03	58.3 ± 5.51	30.87 ± 1.58	20.88 ± 1.73	16.88 ± 0.78		FP1	30.28 ± 3.35	51.52 ± 2.97	30.23 ± 1.16	21.45 ± 1.22	18.05 ± 0.81
FP2	34.62 ± 5.55	49.97 ± 4.7	29.88 ± 2.35	21.1 ± 1.47	17.45 ± 1.28		FP2	25.92 ± 3.19	52.92 ± 2.73	28.02 ± 0.76	18.88 ± 0.62	15.03 ± 0.92		FP2	43.12 ± 6.77	49.05 ± 4.57	26.03 ± 2.12	17.32 ± 1.49	13.95 ± 0.94
C3	35.73 ± 4.65	63.92 ± 7.1	38.25 ± 3.41	25.75 ± 1.67	20.58 ± 1.27		C3	30.03 ± 3.44	74.13 ± 3.88	38.97 ± 1.6	25.8 ± 1.62	20.28 ± 1.34		C3	33.57 ± 3.63	66.87 ± 3.83	36.92 ± 1.7	25.82 ± 1.55	21.28 ± 1.2
C4	39.3 ± 4.4	66.23 ± 5.16	38.97 ± 2.52	26.7 ± 1.38	21.35 ± 1.35		C4	29.85 ± 4.16	70.2 ± 3.51	36.37 ± 2.3	23.27 ± 1.51	18.62 ± 1.76		C4	46.73 ± 6.73	60.53 ± 5.65	32.72 ± 3.31	21.72 ± 2.01	16.62 ± 1.5
O1	45.07 ± 5.42	97.08 ± 8.18	52.58 ± 4	33.35 ± 2	25.8 ± 1.37		O1	37.88 ± 3.82	97.2 ± 8.17	48 ± 1.96	30.1 ± 1.27	23.07 ± 0.89		O1	38.7 ± 5.31	86.55 ± 7.15	42.98 ± 4.37	27.6 ± 2.42	21.97 ± 1.46
O2	45.4 ± 5.32	93.25 ± 11.25	50.67 ± 5.21	32.28 ± 2.36	24.93 ± 1.54		O2	37.33 ± 3.34	91.1 ± 6.71	45.95 ± 3.74	28.33 ± 2.26	21.7 ± 1.95		O2	46.92 ± 8.21	76.2 ± 7.53	37.55 ± 4.5	23.67 ± 2.96	18.75 ± 1.93
Mean rhythm power (Mean ± SE, μV²)							Mean rhythm power (Mean ± SE, μV²)							Mean rhythm power (Mean ± SE, μV²)
Derivation	Delta	Theta	Alpha	Beta-LF	Beta-HF		Derivation	Delta	Theta	Alpha	Beta-LF	Beta-HF		Derivation	Delta	Theta	Alpha	Beta-LF	Beta-HF
FP1	115.88 ± 21.37	70.54 ± 11.83	17.65 ± 2.39	7.15 ± 1.08	1.89 ± 0.26		FP1	122.27 ± 29.32	101.63 ± 19.43	20.75 ± 2.09	8.28 ± 1.39	2 ± 0.2		FP1	135.97 ± 20.94	82.88 ± 11.75	20.37 ± 1.79	8.78 ± 0.99	2.26 ± 0.21
FP2	131.02 ± 25.44	78.62 ± 12.04	20.03 ± 2.81	8.28 ± 1.06	2.12 ± 0.29		FP2	104.14 ± 18.53	78.59 ± 6.38	16.48 ± 0.97	6.41 ± 0.44	1.58 ± 0.18		FP2	197.47 ± 55.7	77.74 ± 12.23	14.43 ± 2.03	5.62 ± 0.8	1.38 ± 0.16
C3	175.18 ± 33.39	125.14 ± 24.85	32.54 ± 5.37	12.36 ± 1.42	2.99 ± 0.35		C3	170.62 ± 27.59	152.84 ± 15.42	32.17 ± 2.87	12.54 ± 1.67	2.93 ± 0.43		C3	175.44 ± 26.26	133.27 ± 16.41	29.65 ± 2.65	13.56 ± 2	3.25 ± 0.38
C4	208.37 ± 38.56	133.28 ± 18.33	32.64 ± 3.77	12.95 ± 1.28	3.16 ± 0.37		C4	154.9 ± 23.08	134.85 ± 12.58	27.96 ± 3.47	9.96 ± 1.35	2.49 ± 0.44		C4	247.38 ± 57.79	117.39 ± 17.99	23.71 ± 4.04	9.26 ± 1.44	2.02 ± 0.32
O1	379.34 ± 94.19	261.57 ± 47.72	60.99 ± 10.13	20.85 ± 2.89	4.87 ± 0.69		O1	305.03 ± 49.43	254.32 ± 38.44	49.06 ± 4.15	16.45 ± 1.34	3.74 ± 0.29		O1	258.64 ± 39.1	213.5 ± 34.15	41.83 ± 8.46	14.3 ± 2.46	3.49 ± 0.46
O2	373.05 ± 82.11	248.42 ± 50.52	57.14 ± 10.63	19.73 ± 2.91	4.54 ± 0.58		O2	278.17 ± 33.44	224.88 ± 31.19	45.85 ± 6.67	14.72 ± 2.18	3.43 ± 0.57		O2	314.45 ± 73.37	177.26 ± 35.36	33.21 ± 8.2	11.26 ± 2.79	2.7 ± 0.59
Rhythm indices (Mean ± SE, %)							Rhythm indices (Mean ± SE, %)							Rhythm indices (Mean ± SE, %)
Derivation	Delta	Theta	Alpha	Beta-LF	Beta-HF		Derivation	Delta	Theta	Alpha	Beta-LF	Beta-HF		Derivation	Delta	Theta	Alpha	Beta-LF	Beta-HF
FP1	45.95 ± 3.27	32.25 ± 1.04	12.88 ± 1.98	5.15 ± 0.57	3.43 ± 0.36		FP1	39.1 ± 2.99	39.6 ± 2.91	12.87 ± 1.26	4.88 ± 0.47	3.25 ± 0.52		FP1	46.05 ± 2.4	32.42 ± 1.67	12.42 ± 1.04	5.27 ± 0.41	3.55 ± 0.41
FP2	45.85 ± 2.81	32.07 ± 1.09	12.72 ± 1.52	5.45 ± 0.68	3.55 ± 0.48		FP2	42.13 ± 4.2	37.77 ± 3.23	12.15 ± 1.21	4.7 ± 0.49	2.97 ± 0.4		FP2	58.2 ± 4.53	28.25 ± 2.86	8.07 ± 1.06	3.22 ± 0.43	2.07 ± 0.32
C3	42.4 ± 2.36	34.25 ± 1.17	13.98 ± 1.44	5.58 ± 0.58	3.48 ± 0.41		C3	38.22 ± 2.72	40.58 ± 2.8	13 ± 1.08	4.93 ± 0.42	2.97 ± 0.35		C3	41.38 ± 1.18	36.82 ± 1.31	12.47 ± 0.66	5.53 ± 0.41	3.52 ± 0.33
C4	44.98 ± 2.76	33.45 ± 1.27	12.78 ± 1.1	5.23 ± 0.57	3.23 ± 0.37		C4	39.77 ± 4.41	40.18 ± 3.12	12.53 ± 1.32	4.47 ± 0.5	2.82 ± 0.42		C4	54.52 ± 5.05	30.1 ± 3.14	9.27 ± 1.39	3.75 ± 0.53	2.05 ± 0.32
O1	43.85 ± 2.7	35.92 ± 1.95	12.85 ± 0.97	4.48 ± 0.33	2.63 ± 0.17		O1	41.5 ± 2.88	39.75 ± 2.8	12.07 ± 0.82	4.03 ± 0.23	2.42 ± 0.29		O1	41.98 ± 3.45	39.8 ± 2.49	11.48 ± 1.33	3.93 ± 0.31	2.53 ± 0.22
O2	46.27 ± 2.79	34.07 ± 2.39	12.27 ± 0.81	4.47 ± 0.38	2.67 ± 0.25		O2	42.83 ± 3.25	39.08 ± 2.52	11.78 ± 0.98	3.77 ± 0.26	2.22 ± 0.21		O2	50.57 ± 4.96	34.45 ± 3.04	9.48 ± 1.53	3.22 ± 0.53	2.07 ± 0.36
Derivation	Ccr, Mean ± SE						Derivation	Ccr, Mean ± SE						Derivation	Ccr, Mean ± SE
FP1-FP2	0.9 ± 0.02						FP1-FP2	0.84 ± 0.03						FP1-FP2	0.66 ± 0.05
C3-C4	0.86 ± 0.04						C3-C4	0.86 ± 0.03						C3-C4	0.69 ± 0.07
O1-O2	0.93 ± 0.01						O1-O2	0.9 ± 0.02						O1-O2	0.8 ± 0.06
FP1-C3	0.91 ± 0.03						FP1-C3	0.92 ± 0.02						FP1-C3	0.88 ± 0.02
C3-O1	0.78 ± 0.01						C3-O1	0.81 ± 0.02						C3-O1	0.71 ± 0.06
FP2-C4	0.93 ± 0.02						FP2-C4	0.93 ± 0.02						FP2-C4	0.86 ± 0.05
C4-O2	0.78 ± 0.02						C4-O2	0.81 ± 0.02						C4-O2	0.69 ± 0.06
