# Supplementary material for: Changes in Brain Electrical Activity after Transient Middle Cerebral Artery Occlusion in Rats
Source: Neurol Int. 2022 Jun 21;14(3):547–60. doi: 10.3390/neurolint14030044 (PMC9326608; doi:10.3390/neurolint14030044)
Supplement: Supplementary file 1 [file neurolint-14-00044-s001.zip › Supplementary Table S2.xlsx]

## Sheet: Day 7
Control, day 7							IS 30, day 7							IS 45, day 7
Mean rhythm amplitudes (Mean±SE, μV)							Mean rhythm amplitudes (Mean±SE, μV)							Mean rhythm amplitudes (Mean±SE, μV)
Derivation	Delta	Theta	Alpha	Beta-LF	Beta-HF		Derivation	Delta	Theta	Alpha	Beta-LF	Beta-HF		Derivation	Delta	Theta	Alpha	Beta-LF	Beta-HF
FP1	38.08 ± 6.75	50.22 ± 3.23	31.73 ± 1.65	23.55 ± 1.91	19.02 ± 1.01		FP1	28.48 ± 4.76	60.17 ± 5.68	33.13 ± 2.16	22.72 ± 1.63	19.05 ± 0.81		FP1	29.53 ± 2.13	58.73 ± 2.54	34.33 ± 2.31	23.72 ± 1.22	20.17 ± 1.26
FP2	37.52 ± 7.4	50.92 ± 3.89	32.3 ± 2.31	24.47 ± 1.89	19.42 ± 1.29		FP2	27.62 ± 2.6	59.53 ± 3.16	32.68 ± 0.92	21.9 ± 0.57	17.9 ± 0.4		FP2	28.58 ± 2.7	58.1 ± 2.64	31.52 ± 1.84	21.33 ± 1.15	17.8 ± 1.04
C3	38.68 ± 5.73	63.35 ± 5.89	40.03 ± 3.35	29.13 ± 2.28	22.67 ± 1.51		C3	31.52 ± 3.72	77.8 ± 5.28	42.38 ± 2.08	28.03 ± 1.46	23.07 ± 1.07		C3	30.55 ± 2.43	75.17 ± 3.76	41.3 ± 2.23	27.58 ± 1.31	22.98 ± 1.43
C4	39.07 ± 5.59	64.32 ± 4.91	41.68 ± 2.92	29.93 ± 2.4	24 ± 1.76		C4	29.58 ± 2.15	77.32 ± 3.78	41.95 ± 1.53	26.88 ± 1.13	21.43 ± 0.62		C4	30.45 ± 2.91	74.25 ± 4.11	39.7 ± 3.27	25.83 ± 2.25	21.22 ± 1.88
O1	41.77 ± 4.82	88.45 ± 5.88	52.22 ± 4.28	34.43 ± 2.57	26.87 ± 1.8		O1	35 ± 3.18	99.6 ± 9.89	52.9 ± 4.64	32.05 ± 2.47	25.32 ± 1.59		O1	31.35 ± 4.05	90.97 ± 6.96	49.9 ± 3.98	31.07 ± 2.18	24.93 ± 1.63
O2	40.62 ± 4.95	83.25 ± 9.81	49.68 ± 5.96	33.47 ± 3.45	26.02 ± 2.52		O2	30.63 ± 2.85	95.2 ± 8.63	50.68 ± 3.24	29.57 ± 1.73	23.4 ± 1.48		O2	33.33 ± 4.4	92.28 ± 9.79	50.25 ± 5.6	31.08 ± 3.11	24.83 ± 2.22
Mean rhythm power (Mean±SE, μV²)							Mean rhythm power (Mean±SE, μV²)							Mean rhythm power (Mean±SE, μV²)
Derivation	Delta	Theta	Alpha	Beta-LF	Beta-HF		Derivation	Delta	Theta	Alpha	Beta-LF	Beta-HF		Derivation	Delta	Theta	Alpha	Beta-LF	Beta-HF
FP1	178.19 ± 46.24	80.81 ± 9.5	22.04 ± 2.16	10.09 ± 1.7	2.47 ± 0.25		FP1	127.13 ± 30.76	109.77 ± 21.21	23.79 ± 3.19	9.63 ± 1.46	2.53 ± 0.24		FP1	130.94 ± 11.2	101.87 ± 9.45	25.77 ± 4.22	10.06 ± 0.9	2.82 ± 0.32
FP2	165.74 ± 44.31	82.66 ± 10.99	22.34 ± 2.85	10.83 ± 1.57	2.59 ± 0.3		FP2	117.76 ± 15.29	101.33 ± 10.02	22.24 ± 1.25	8.55 ± 0.41	2.22 ± 0.09		FP2	126.22 ± 18.13	96.7 ± 8.79	21.08 ± 2.18	8.27 ± 0.83	2.24 ± 0.27
C3	197.13 ± 36.87	124.11 ± 19.56	35.09 ± 5.29	15.11 ± 2.1	3.56 ± 0.43		C3	190 ± 31.51	170.56 ± 20.23	38.51 ± 3.32	14.17 ± 1.27	3.72 ± 0.31		C3	158.84 ± 14.12	157.54 ± 14.66	36.15 ± 3.9	13.31 ± 1.22	3.65 ± 0.43
C4	206.81 ± 38.59	125.54 ± 15.76	37.06 ± 4.59	16.11 ± 2.49	3.95 ± 0.49		C4	161.69 ± 17.09	164.79 ± 14.85	36.54 ± 2.62	12.81 ± 1.07	3.17 ± 0.17		C4	160.59 ± 20.31	154.9 ± 16.65	34.07 ± 5.3	12.42 ± 1.98	3.21 ± 0.58
O1	296.46 ± 32.41	215.15 ± 26.44	59.12 ± 10.14	21.49 ± 2.95	5.13 ± 0.69		O1	261.22 ± 39.76	269.6 ± 51.13	60.82 ± 10.57	19.04 ± 2.89	4.53 ± 0.54		O1	220.56 ± 42.63	222.76 ± 31.87	54.35 ± 8.38	18 ± 2.43	4.43 ± 0.54
O2	281.84 ± 48.86	202.9 ± 38.91	55.61 ± 11.51	20.38 ± 3.5	5.01 ± 0.87		O2	227.41 ± 33.75	242.29 ± 42.32	53.33 ± 7.01	16.13 ± 1.91	3.91 ± 0.48		O2	254.27 ± 54.16	237.09 ± 48.31	57.23 ± 12.15	18.57 ± 3.55	4.54 ± 0.8
Rhythm indices (Mean±SE, %)							Rhythm indices (Mean±SE, %)							Rhythm indices (Mean±SE, %)
Derivation	Delta	Theta	Alpha	Beta-LF	Beta-HF		Derivation	Delta	Theta	Alpha	Beta-LF	Beta-HF		Derivation	Delta	Theta	Alpha	Beta-LF	Beta-HF
FP1	49.53 ± 5.35	28.8 ± 2.5	12.25 ± 1.75	5.58 ± 0.89	3.5 ± 0.44		FP1	38.42 ± 3.16	38.87 ± 1.96	13.37 ± 1.22	5.33 ± 0.42	3.75 ± 0.43		FP1	40.72 ± 1.46	36.25 ± 1.92	13.5 ± 1.33	5.35 ± 0.33	3.83 ± 0.42
FP2	48.17 ± 5.35	29.43 ± 2.56	12.43 ± 1.84	6.02 ± 0.85	3.63 ± 0.41		FP2	39.15 ± 2.11	38.93 ± 1.16	13.18 ± 1.03	5.08 ± 0.47	3.37 ± 0.28		FP2	41.53 ± 1.89	37.78 ± 1.97	12.27 ± 0.94	4.77 ± 0.14	3.37 ± 0.34
C3	44.4 ± 4.47	31.8 ± 2.25	13.77 ± 1.58	6.07 ± 0.72	3.63 ± 0.35		C3	37.75 ± 4.38	39.6 ± 2.53	13.87 ± 1.51	5.1 ± 0.54	3.42 ± 0.34		C3	36.03 ± 1.32	40.9 ± 1.98	14 ± 0.78	5.17 ± 0.19	3.6 ± 0.27
C4	44.53 ± 5.02	31.22 ± 2.52	14.05 ± 1.7	6.05 ± 0.69	3.75 ± 0.35		C4	35.73 ± 1.4	41.75 ± 0.68	14.13 ± 0.96	4.93 ± 0.34	3.15 ± 0.27		C4	36.8 ± 1.21	41.6 ± 1.76	13.27 ± 1.03	4.83 ± 0.28	3.2 ± 0.28
O1	42.87 ± 4.21	34.53 ± 2.48	14.03 ± 1.53	5.13 ± 0.34	3.13 ± 0.22		O1	36.3 ± 1.49	41.72 ± 1.42	14.27 ± 0.5	4.58 ± 0.23	2.85 ± 0.23		O1	34.55 ± 2.37	41.8 ± 2.43	15.03 ± 0.82	5.08 ± 0.36	3.22 ± 0.21
O2	44.32 ± 5.13	33.32 ± 3.31	13.7 ± 1.67	5.2 ± 0.38	3.23 ± 0.21		O2	35.52 ± 1.39	42.6 ± 1.77	14.45 ± 0.56	4.42 ± 0.26	2.75 ± 0.2		O2	36.9 ± 1.3	40.62 ± 1.57	14.33 ± 0.96	4.78 ± 0.34	3.02 ± 0.2
Derivation	Ccr, Mean±SE						Derivation	Ccr, Mean±SE						Derivation	Ccr, Mean±SE
FP1-FP2	0.91 ± 0.01						FP1-FP2	0.84 ± 0.02						FP1-FP2	0.81 ± 0.03
C3-C4	0.89 ± 0.02						C3-C4	0.87 ± 0.02						C3-C4	0.83 ± 0.02
O1-O2	0.92 ± 0.01						O1-O2	0.91 ± 0.01						O1-O2	0.89 ± 0.02
FP1-C3	0.92 ± 0.02						FP1-C3	0.91 ± 0.01						FP1-C3	0.88 ± 0.02
C3-O1	0.83 ± 0.01						C3-O1	0.8 ± 0.03						C3-O1	0.72 ± 0.05
FP2-C4	0.94 ± 0.01						FP2-C4	0.94 ± 0.01						FP2-C4	0.9 ± 0.03
C4-O2	0.83 ± 0.03						C4-O2	0.81 ± 0.02						C4-O2	0.67 ± 0.06
